# Supplementary material for: MAPbI3 Microrods-Based Photo Resistor Switches: Fabrication and Electrical Characterization
Source: Materials (Basel). 2021 Aug 5;14(16):4385. doi: 10.3390/ma14164385 (PMC8398296; doi:10.3390/ma14164385)
Supplement: Supplementary file 1 [file materials-14-04385-s001.zip]

Archive with 1 entries (1 files):
- materials-1248780-supplementary.pdf
